# Supplementary material for: Effect of herd size on subclinical infection of swine in Vietnam with influenza A viruses
Source: BMC Vet Res. 2016 Oct 10;12:227. doi: 10.1186/s12917-016-0844-z (PMC5057248; doi:10.1186/s12917-016-0844-z)
Supplement: Additional file 1: — Isolate_IDs and virus names deposited in GISAID Epiful database. (XLS 48 kb) [file 12917_2016_844_MOESM1_ESM.xls]

## Sheet: Isolate ID
Isolate_Id by GISAID	Isolate_Name	Subtype
EPI_ISL_164468	A/swine/Ba Ria Vung Tau/01-13-01/2013	A / H1N1
EPI_ISL_162674	A/swine/Ba Ria Vung Tau/01-27-01/2013	A / H1N1
EPI_ISL_160441	A/swine/Ba Ria Vung Tau/02-01-2/2011	A / H1N1
EPI_ISL_161840	A/swine/Ba Ria Vung Tau/02-03-02/2011	A / H1N1
EPI_ISL_164466	A/swine/Ba Ria Vung Tau/02-05-02/2011	A / H1N1
EPI_ISL_162682	A/swine/Ba Ria Vung Tau/02-06-02/2011	A / H1N1
EPI_ISL_164467	A/swine/Ba Ria Vung Tau/02-07-02/2011	A / H1N1
EPI_ISL_162683	A/swine/Ba Ria Vung Tau/02-09-02/2011	A / H1N1
EPI_ISL_161623	A/swine/Ba Ria Vung Tau/02-10-02/2011	A / H1N1
EPI_ISL_161624	A/swine/Ba Ria Vung Tau/02-11-02/2011	A / H1N1
EPI_ISL_161625	A/swine/Ba Ria Vung Tau/02-12-02/2011	A / H1N1
EPI_ISL_161626	A/swine/Ba Ria Vung Tau/02-13-02/2011	A / H1N1
EPI_ISL_161627	A/swine/Ba Ria Vung Tau/02-15-02/2011	A / H1N1
EPI_ISL_161628	A/swine/Ba Ria Vung Tau/02-16-02/2011	A / H1N1
EPI_ISL_161629	A/swine/Ba Ria Vung Tau/02-17-02/2011	A / H1N1
EPI_ISL_161630	A/swine/Ba Ria Vung Tau/02-18-02/2011	A / H1N1
EPI_ISL_160791	A/swine/Bac Ninh/102/2012	A / H3N2
EPI_ISL_164472	A/swine/Bac Ninh/104/2012	A / H3N2
EPI_ISL_161425	A/swine/Bac Ninh/105/2012	A / H3N2
EPI_ISL_164471	A/swine/Bac Ninh/112/2012	A / H3N2
EPI_ISL_161426	A/swine/Bac Ninh/116/2012	A / H3N2
EPI_ISL_161427	A/swine/Bac Ninh/118/2012	A / H3N2
EPI_ISL_161428	A/swine/Bac Ninh/141/2012	A / H3N2
EPI_ISL_160793	A/swine/Bac Ninh/143/2012	A / H3N2
EPI_ISL_161429	A/swine/Bac Ninh/144/2012	A / H3N2
EPI_ISL_161430	A/swine/Bac Ninh/145/2012	A / H3N2
EPI_ISL_161431	A/swine/Bac Ninh/146/2012	A / H3N2
EPI_ISL_161432	A/swine/Bac Ninh/148/2012	A / H3N2
EPI_ISL_161433	A/swine/Bac Ninh/149/2012	A / H3N2
EPI_ISL_161434	A/swine/Bac Ninh/150/2012	A / H3N2
EPI_ISL_161435	A/swine/Bac Ninh/152/2012	A / H3N2
EPI_ISL_161436	A/swine/Bac Ninh/153/2012	A / H3N2
EPI_ISL_161631	A/swine/Bac Ninh/154/2012	A / H3N2
EPI_ISL_161641	A/swine/Bac Ninh/155/2012	A / H3N2
EPI_ISL_164470	A/swine/Bac Ninh/156/2012	A / H3N2
EPI_ISL_161642	A/swine/Bac Ninh/157/2012	A / H3N2
EPI_ISL_161643	A/swine/Bac Ninh/159/2012	A / H3N2
EPI_ISL_161644	A/swine/Bac Ninh/160/2012	A / H3N2
EPI_ISL_161645	A/swine/Bac Ninh/161/2012	A / H3N2
EPI_ISL_164469	A/swine/Bac Ninh/162/2012	A / H3N2
EPI_ISL_161646	A/swine/Bac Ninh/163/2012	A / H3N2
EPI_ISL_161647	A/swine/Bac Ninh/164/2012	A / H3N2
EPI_ISL_161648	A/swine/Bac Ninh/166/2012	A / H3N2
EPI_ISL_161649	A/swine/Bac Ninh/167/2012	A / H3N2
EPI_ISL_161650	A/swine/Bac Ninh/168/2012	A / H3N2
EPI_ISL_161651	A/swine/Bac Ninh/169/2012	A / H3N2
EPI_ISL_160787	A/swine/Bac Ninh/344/2012	A / H1N2
EPI_ISL_161652	A/swine/Bac Ninh/345/2012	A / H1N2
EPI_ISL_161653	A/swine/Bac Ninh/346/2012	A / H1N2
EPI_ISL_161654	A/swine/Bac Ninh/347/2012	A / H1N2
EPI_ISL_161655	A/swine/Bac Ninh/349/2012	A / H1N2
EPI_ISL_161656	A/swine/Bac Ninh/351/2012	A / H1N2
EPI_ISL_161657	A/swine/Bac Ninh/352/2012	A / H1N2
EPI_ISL_161658	A/swine/Bac Ninh/365/2012	A / H1N2
EPI_ISL_161659	A/swine/Bac Ninh/367/2012	A / H1N2
EPI_ISL_161660	A/swine/Bac Ninh/386/2012	A / H3N2
EPI_ISL_160788	A/swine/Bac Ninh/396/2012	A / H3N2
EPI_ISL_162678	A/swine/Bac Ninh/354/2013	A / H1N2
EPI_ISL_162680	A/swine/Bac Ninh/388/2013	A / H1N2
EPI_ISL_162675	A/swine/Bac Ninh/346/2013	A / H3N2
EPI_ISL_162676	A/swine/Bac Ninh/348/2013	A / H3N2
EPI_ISL_162677	A/swine/Bac Ninh/350/2013	A / H3N2
EPI_ISL_164595	A/swine/Bac Ninh/357/2013	A / H3N2
EPI_ISL_162679	A/swine/Bac Ninh/360/2013	A / H3N2
EPI_ISL_163497	A/swine/Binh Duong/01-03/2010	A / H1N1
EPI_ISL_164383	A/swine/Binh Duong/01-07/2010	A / H1N1
EPI_ISL_161669	A/swine/Binh Duong/01-08/2010	A / H1N1
EPI_ISL_161838	A/swine/Binh Duong/01-09/2010	A / H1N1
EPI_ISL_161839	A/swine/Binh Duong/01-10/2010	A / H1N1
EPI_ISL_164609	A/swine/Binh Duong/01-12/2010	A / H1N1
EPI_ISL_163043	A/swine/Binh Duong/01-13/2010	A / H1N1
EPI_ISL_160437	A/swine/Dong Nai/03-03-02/2011	A / H1N2
EPI_ISL_164461	A/swine/Dong Nai/03-16-02/2011	A / H1N2
EPI_ISL_164462	A/swine/Dong Nai/03-17-02/2011	A / H1N2
EPI_ISL_164463	A/swine/Dong Nai/03-18-02/2011	A / H1N2
EPI_ISL_164464	A/swine/Dong Nai/03-29-02/2011	A / H1N2
EPI_ISL_164465	A/swine/Dong Nai/03-30-02/2011	A / H1N2
EPI_ISL_160794	A/swine/Dong Nai/07-17-01/2012	A / H3N2
EPI_ISL_161666	A/swine/Dong Nai/07-26-01/2012	A / H3N2
EPI_ISL_161667	A/swine/Dong Nai/07-28-01/2012	A / H3N2
EPI_ISL_161668	A/swine/Dong Nai/07-29-01/2012	A / H3N2
EPI_ISL_160789	A/swine/Dong Nai/07-10-02/2012	A / H3N2
EPI_ISL_161661	A/swine/Dong Nai/07-11-02/2012	A / H3N2
EPI_ISL_161662	A/swine/Dong Nai/07-13-02/2012	A / H3N2
EPI_ISL_164476	A/swine/Dong Nai/07-18-02/2012	A / H3N2
EPI_ISL_161663	A/swine/Dong Nai/07-20-02/2012	A / H3N2
EPI_ISL_161664	A/swine/Dong Nai/07-23-02/2012	A / H3N2
EPI_ISL_163048	A/swine/Dong Nai/07-10-02/2013	A / H1N2
EPI_ISL_163045	A/swine/Dong Nai/07-19-02/2013	A / H1N2
EPI_ISL_163051	A/swine/Dong Nai/07-01-02/2013	A / H3N2
EPI_ISL_163050	A/swine/Dong Nai/07-05-02/2013	A / H3N2
EPI_ISL_163049	A/swine/Dong Nai/07-08-02/2013	A / H3N2
EPI_ISL_163047	A/swine/Dong Nai/07-11-02/2013	A / H3N2
EPI_ISL_163046	A/swine/Dong Nai/07-16-02/2013	A / H3N2
EPI_ISL_162681	A/swine/Dong Nai/10-11-01/2013	A / H3N2
EPI_ISL_164477	A/swine/Dong Nai/10-12-01/2013	A / H3N2
EPI_ISL_164478	A/swine/Dong Nai/10-13-01/2013	A / H3N2
EPI_ISL_160786	A/swine/Ho Chi Minh/01-16-02/2011	A / H3N2
EPI_ISL_164451	A/swine/Ho Chi Minh/01-17-02/2011	A / H3N2
EPI_ISL_163054	A/swine/Ho Chi Minh/01-18-02/2011	A / H3N2
EPI_ISL_164452	A/swine/Ho Chi Minh/01-19-02/2011	A / H3N2
EPI_ISL_164453	A/swine/Ho Chi Minh/01-20-02/2011	A / H3N2
EPI_ISL_163053	A/swine/Ho Chi Minh/01-21-02/2011	A / H3N2
EPI_ISL_164454	A/swine/Ho Chi Minh/01-22-02/2011	A / H3N2
EPI_ISL_164455	A/swine/Ho Chi Minh/01-23-02/2011	A / H3N2
EPI_ISL_164456	A/swine/Ho Chi Minh/01-24-02/2011	A / H3N2
EPI_ISL_164457	A/swine/Ho Chi Minh/01-25-02/2011	A / H3N2
EPI_ISL_163052	A/swine/Ho Chi Minh/01-26-02/2011	A / H3N2
EPI_ISL_164458	A/swine/Ho Chi Minh/01-27-02/2011	A / H3N2
EPI_ISL_164459	A/swine/Ho Chi Minh/01-29-02/2011	A / H3N2
EPI_ISL_164460	A/swine/Ho Chi Minh/01-30-02/2011	A / H3N2
EPI_ISL_163496	A/swine/Nam Dinh/11-05/2010	A / H1N1
EPI_ISL_163042	A/swine/Nam Dinh/11-06/2010	A / H1N1
EPI_ISL_164384	A/swine/Nam Dinh/11-10/2010	A / H1N1
EPI_ISL_164385	A/swine/Nam Dinh/11-11/2010	A / H1N1
EPI_ISL_164386	A/swine/Nam Dinh/11-17/2010	A / H1N1
EPI_ISL_160438	A/swine/Nam Dinh/VBLM01/2011	A / H1N1
EPI_ISL_164594	A/swine/Nam Dinh/VBLM02/2011	A / H1N1
EPI_ISL_164497	A/swine/Nam Dinh/VBLM03/2011	A / H1N1
EPI_ISL_162372	A/swine/Nam Dinh/VBVH30/2011	A / H1N1
EPI_ISL_160446	A/swine/Nam Dinh/VBVH33/2011	A / H1N1
EPI_ISL_164387	A/swine/Nam Dinh/VBVH34/2011	A / H1N1
EPI_ISL_164388	A/swine/Nam Dinh/VBVH36/2011	A / H1N1
EPI_ISL_164389	A/swine/Nam Dinh/VBVH37/2011	A / H1N1
EPI_ISL_164390	A/swine/Nam Dinh/VBVH38/2011	A / H1N1
EPI_ISL_160783	A/swine/Tien Giang/01-16-02/2011	A / H1N2
EPI_ISL_164391	A/swine/Tien Giang/01-18-02/2011	A / H1N2
EPI_ISL_164392	A/swine/Tien Giang/01-19-02/2011	A / H1N2
EPI_ISL_164393	A/swine/Tien Giang/01-20-02/2011	A / H1N2
EPI_ISL_164394	A/swine/Tien Giang/01-21-02/2011	A / H1N2
EPI_ISL_164395	A/swine/Tien Giang/01-22-02/2011	A / H1N2
EPI_ISL_164396	A/swine/Tien Giang/01-23-02/2011	A / H1N2
EPI_ISL_164397	A/swine/Tien Giang/01-24-02/2011	A / H1N2
EPI_ISL_164444	A/swine/Tien Giang/01-25-02/2011	A / H1N2
EPI_ISL_164445	A/swine/Tien Giang/01-28-02/2011	A / H1N2
EPI_ISL_160807	A/swine/Tien Giang/01-06-01/2012	A / H1N2
EPI_ISL_162684	A/swine/Tien Giang/01-08-01/2012	A / H1N2
EPI_ISL_162685	A/swine/Tien Giang/01-12-01/2012	A / H1N2
EPI_ISL_163184	A/swine/Tien Giang/01-17-01/2012	A / H1N2
EPI_ISL_163185	A/swine/Tien Giang/01-18-01/2012	A / H1N2
EPI_ISL_163204	A/swine/Tien Giang/01-20-01/2012	A / H1N2
EPI_ISL_163186	A/swine/Tien Giang/01-22-01/2012	A / H1N2
EPI_ISL_163187	A/swine/Tien Giang/01-24-01/2012	A / H1N2
EPI_ISL_163205	A/swine/Tien Giang/01-26-01/2012	A / H1N2
EPI_ISL_163206	A/swine/Tien Giang/01-27-01/2012	A / H1N2
EPI_ISL_163188	A/swine/Tien Giang/01-28-01/2012	A / H1N2
EPI_ISL_163189	A/swine/Tien Giang/01-29-01/2012	A / H1N2
EPI_ISL_163190	A/swine/Tien Giang/01-30-01/2012	A / H1N2
EPI_ISL_160785	A/swine/Tien Giang/02-25-01/2011	A / H1N1
EPI_ISL_160784	A/swine/Tien Giang/02-03-02/2011	A / H3N2
EPI_ISL_164446	A/swine/Tien Giang/02-05-02/2011	A / H3N2
EPI_ISL_164447	A/swine/Tien Giang/02-06-02/2011	A / H3N2
EPI_ISL_164448	A/swine/Tien Giang/02-07-02/2011	A / H3N2
EPI_ISL_164449	A/swine/Tien Giang/02-14-02/2011	A / H3N2
EPI_ISL_164450	A/swine/Tien Giang/02-15-02/2011	A / H3N2
EPI_ISL_164475	A/swine/Tien Giang/02-17-01/2012	A / H1N1
EPI_ISL_160814	A/swine/Tien Giang/02-22-01/2012	A / H1N1
EPI_ISL_164474	A/swine/Tien Giang/02-27-01/2012	A / H1N1
EPI_ISL_164473	A/swine/Tien Giang/02-29-01/2012	A / H1N1
EPI_ISL_160813	A/swine/Tien Giang/02-03-01/2012	A / H1N2
EPI_ISL_162673	A/swine/Tien Giang/02-13-01/2012	A / H1N2
EPI_ISL_162672	A/swine/Tien Giang/02-28-01/2012	A / H1N2
EPI_ISL_164479	A/swine/Tien Giang/02-30-01/2012	A / H1N2
EPI_ISL_160790	A/swine/Tien Giang/02-24-02/2012	A / H1N2
EPI_ISL_162668	A/swine/Tien Giang/03-10-01/2013	A / H1N2
