# Supplementary material for: Effect of herd size on subclinical infection of swine in Vietnam with influenza A viruses
Source: BMC Vet Res. 2016 Oct 10;12:227. doi: 10.1186/s12917-016-0844-z (PMC5057248; doi:10.1186/s12917-016-0844-z)
Supplement: Additional file 3: — Pearson correlation matrix for the variables investigated. Pearson’s correlation coefficient was used to identify independent variables collected in this study. (XLS 45 kb) [file 12917_2016_844_MOESM3_ESM.xls]

## Sheet: Additional file 1
Aditional file 3 Pearson correlation matrix for the variables investigated
Variable	Corporate farm	Type of operation	Vaccination	Other animals on farm	Total number of pigs	Shower-in facility for humans	Disinfection facility for vehicles	Introduction of pigs from external source	Type of pig house
Corporate farm (company)	1
Type of operation (Farrow to finish)	0.304	1
Vaccination	0.156	0.405	1
Other animals on farm	-0.362	-0.076	0.065	1
Total number of pigs (≧1000)	0.668	0.512	0.301	-0.261	1
Shower-in facilities for humans	0.829	0.234	0.146	-0.279	0.637	1
Disinfection facility for vehicles	0.573	0.233	0.147	-0.294	0.591	0.667	1
Introduction of pigs from external source (Yes)	0.114	-0.076	0.243	-0.007	0.075	0.197	0.047	1
Type of pig house (Open- or semi-open-sided house)	0.13	0.101	0.042	0.058	0.118	0.135	-0.097	0.153	1
